# Supplementary material for: Genome sequence of Shigella flexneri strain SP1, a diarrheal isolate that encodes an extended-spectrum β-lactamase (ESBL)
Source: Ann Clin Microbiol Antimicrob. 2017 May 12;16:37. doi: 10.1186/s12941-017-0212-2 (PMC5429569; doi:10.1186/s12941-017-0212-2)
Supplement: Supplementary file 3 — Additional file 3: Table S3. Antibiotic resistance genes predicted in the S. flexneri strain SP1 genome. [file 12941_2017_212_MOESM3_ESM.xlsx]

## Sheet: Talbe S3
ORF_ID	CUT_OFF	PASS_EVALUE	Best_Hit_evalue	Best_Hit_ARO	Best_Identities	ARO	ARO_name	Model_type	SNP	AR0_category	bit_score
St27_04010 Chloramphenicol acetyltransferase	Perfect	1e-120	5.11825e-171	catI	1.0	ARO:3002683	catI	protein homolog model	n/a	antibiotic inactivation enzyme, chloramphenicol resistance gene	465.692
St27_01277 Transcriptional regulatory protein WalR	Perfect	1e-110	2.3373e-171	cpxR	1.0	ARO:3000831	cpxR	protein homolog model	n/a	aminocoumarin resistance gene, aminoglycoside resistance gene, efflux pump conferring antibiotic resistance, gene modulating antibiotic efflux	467.618
St27_03914 Multidrug resistance protein MdtF	Strict	1e-30	0.0	mdtF	1.0	ARO:3000378, ARO:3000796, ARO:3003699	mexB, mdtF, mexQ	protein homolog model	n/a	aminocoumarin resistance gene, beta-lactam resistance gene, chloramphenicol resistance gene, efflux pump conferring antibiotic resistance, fluoroquinolone resistance gene, macrolide resistance gene, polymyxin resistance gene, tetracycline resistance gene	439.113, 636.721, 258.455
St27_04158 Aminoglycoside 3'-phosphotransferase	Perfect	1e-90	0.0	APH(3'')-Ib	1.0	ARO:3002639, ARO:3002639	APH(3'')-Ib	protein homolog model	n/a	aminoglycoside resistance gene, antibiotic inactivation enzyme	332.413, 543.888
St27_01622 DNA-binding protein H-NS	Perfect	1e-70	4.86898e-99	H-NS	1.0	ARO:3000676	H-NS	protein homolog model	n/a	beta-lactam resistance gene, efflux pump conferring antibiotic resistance, fluoroquinolone resistance gene, gene modulating antibiotic efflux, macrolide resistance gene, tetracycline resistance gene	276.944
St27_04157 Dihydropteroate synthase	Perfect	1e-120	0.0	sul2	1.0	ARO:3000412	sul2	protein homolog model	n/a	antibiotic target replacement protein, sulfonamide resistance gene	528.865
St27_04386 Dihydrofolate reductase type 1	Perfect	1e-90	1.67742e-116	dfrA1	1.0	ARO:3002854	dfrA1	protein homolog model	n/a	antibiotic target replacement protein, trimethoprim resistance gene	322.783
St27_04016 Beta-lactamase OXA-1 precursor	Perfect	1e-100	0.0	OXA-1	1.0	ARO:3001396, ARO:3001396	OXA-1	protein homolog model	n/a	antibiotic inactivation enzyme, beta-lactam resistance gene	593.964, 564.688
St27_04409 Transposon Tn10 TetD protein	Perfect	1e-70	1.46196e-101	tetD	1.0	ARO:3000168	tetD	protein homolog model	n/a	efflux pump conferring antibiotic resistance, tetracycline resistance gene	283.493
St27_04385 TDP-fucosamine acetyltransferase	Perfect	1e-100	4.10122e-133	sat-1	1.0	ARO:3002895	sat-1	protein homolog model	n/a	antibiotic inactivation enzyme, streptothricin resistance gene	365.925
St27_00909 Beta-lactamase Toho-1 precursor	Perfect	1e-100	0.0	CTX-M-14	1.0	ARO:3001877	CTX-M-14	protein homolog model	n/a	antibiotic inactivation enzyme, beta-lactam resistance gene	592.423
St27_00007 Positive transcription regulator EvgA	Perfect	1e-110	2.42424e-152	evgA	1.0	ARO:3000832	evgA	protein homolog model	n/a	beta-lactam resistance gene, efflux pump conferring antibiotic resistance, fluoroquinolone resistance gene, gene modulating antibiotic efflux, macrolide resistance gene, tetracycline resistance gene	417.157
St27_03472 Multiple antibiotic resistance protein MarA	Perfect	1e-60	3.19445e-95	marA	1.0	ARO:3000263	marA	protein homolog model	n/a	beta-lactam resistance gene, chloramphenicol resistance gene, efflux pump conferring antibiotic resistance, fluoroquinolone resistance gene, gene modulating antibiotic efflux, gene modulating permeability to antibiotic, rifampin resistance gene, tetracycline resistance gene	266.544
St27_04159 Aminoglycoside/hydroxyurea antibiotic resistance kinase	Perfect	1e-140	0.0	APH(6)-Id	1.0	ARO:3002660	APH(6)-Id	protein homolog model	n/a	aminoglycoside resistance gene, antibiotic inactivation enzyme	569.311
St27_00450 DNA topoisomerase 4 subunit A	Strict	1e-30	0.0	Escherichia coli parC conferring resistance to fluoroquinolone	0.9986702127659575	ARO:3003308, ARO:3003684	Pseudomonas aeruginosa gyrA conferring resistance to fluoroquinolones, Escherichia coli parC conferring resistance to fluoroquinolone	protein variant model	S80I, T83I	antibiotic resistant gene variant or mutant, fluoroquinolone resistance gene	1536.55, 400.593
St27_00464 Outer membrane protein TolC precursor	Strict	1e-180	0.0	tolC	0.9979716024340771	ARO:3000237	tolC	protein homolog model	n/a	aminocoumarin resistance gene, beta-lactam resistance gene, chloramphenicol resistance gene, efflux pump conferring antibiotic resistance, fluoroquinolone resistance gene, macrolide resistance gene, rifampin resistance gene, tetracycline resistance gene	991.875
St27_00236 Sensor protein PhoQ	Strict	1e-170	0.0	phoQ	0.9979423868312757	ARO:3000835	phoQ	protein homolog model	n/a	efflux pump conferring antibiotic resistance, gene altering cell wall charge conferring antibiotic resistance, gene modulating antibiotic efflux, macrolide resistance gene, polymyxin resistance gene	994.571
St27_01278 Sensor protein CpxA	Strict	1e-100	0.0	cpxA	0.9978118161925602	ARO:3000830	cpxA	protein homolog model	n/a	aminocoumarin resistance gene, aminoglycoside resistance gene, efflux pump conferring antibiotic resistance, gene modulating antibiotic efflux	924.465
St27_02404 Multidrug resistance protein MdtB	Strict	1e-140	0.0	mexN	0.9976525821596244	ARO:3003705, ARO:3003699, ARO:3000793, ARO:3000794	mexN, mdtB, mdtC, mexQ	protein homolog model	n/a	aminocoumarin resistance gene, efflux pump conferring antibiotic resistance	707.212, 296.204, 1703.72, 700.664
St27_00151 Multidrug resistance protein MdtH	Strict	1e-180	0.0	mdtH	0.9975124378109452	ARO:3001216	mdtH	protein homolog model	n/a	efflux pump conferring antibiotic resistance	799.275
St27_04411 Tetracycline resistance protein, class B	Strict	1e-130	0.0	tetA	0.9975062344139651	ARO:3000173, ARO:3000476, ARO:3000165, ARO:3000166	tetA, tetB, tetE, tet31	protein homolog model	n/a	efflux pump conferring antibiotic resistance, tetracycline resistance gene	407.527, 429.098, 788.104, 785.023
St27_02122 Undecaprenyl-phosphate 4-deoxy-4-formamido-L-arabinose transferase	Strict	1e-100	0.0	PmrF	0.9968944099378882	ARO:3003578	PmrF	protein homolog model	n/a	gene altering cell wall charge conferring antibiotic resistance, polymyxin resistance gene	667.152
St27_03107 Undecaprenyl-diphosphatase	Strict	1e-140	0.0	bacA	0.9963369963369964	ARO:3002986	bacA	protein homolog model	n/a	gene conferring antibiotic resistance via molecular bypass, peptide antibiotic resistance gene	543.117
St27_00098 Multidrug efflux pump subunit AcrB	Strict	1e-200	0.0	mexD	0.996142719382835	ARO:3000801, ARO:3002983, ARO:3000784, ARO:3000491, ARO:3000804, ARO:3003699, ARO:3000216, ARO:3003033, ARO:3003056, ARO:3000796, ARO:3003052, ARO:3000775, ARO:3000778, ARO:3000378, ARO:3000811, ARO:3000781, ARO:3000502, ARO:3000801, ARO:3000790, ARO:3003010	mtrD, adeB, mexY, mdsB, smeE, ceoB, smeB, amrB, mexQ, acrB, adeG, acrF, mdtF, acrD, mexF, mexD, mexB, cmeB, adeJ	protein homolog model	n/a	aminocoumarin resistance gene, aminoglycoside resistance gene, beta-lactam resistance gene, chloramphenicol resistance gene, efflux pump conferring antibiotic resistance, fluoroquinolone resistance gene, lincosamide resistance gene, macrolide resistance gene, polymyxin resistance gene, rifampin resistance gene, tetracycline resistance gene, trimethoprim resistance gene	929.087, 1094.34, 837.41, 2119.35, 730.709, 701.819, 1371.68, 998.808, 1286.17, 1252.27, 1078.54, 928.317, 747.273, 1312.36, 938.717, 1224.54, 1298.49, 982.245, 778.089, 778.859
St27_02445 Streptomycin 3''-adenylyltransferase	Strict	1e-150	0.0	aadA	0.9961389961389961	ARO:3003197, ARO:3002613, ARO:3002601, ARO:3002601, ARO:3002601, ARO:3002621, ARO:3002620, ARO:3002603, ARO:3002608, ARO:3002618, ARO:3002612, ARO:3002609, ARO:3002619, ARO:3002602, ARO:3002611, ARO:3002617, ARO:3002615	aadA23, aadA22, aadA21, aadA3, aadA25, aadA24, aadA8, aadA9, aadA2, aadA, aadA12, aadA13, aadA11, aadA17, aadA15	protein homolog model	n/a	aminoglycoside resistance gene, antibiotic inactivation enzyme	484.952, 457.988, 517.309, 519.62, 517.309, 509.22, 504.982, 469.159, 481.1, 501.516, 483.026, 336.265, 503.056, 461.455, 473.011, 478.789, 496.123
St27_00237 Transcriptional regulatory protein PhoP	Strict	1e-110	9.99618e-166	phoP	0.9955156950672646	ARO:3000834	phoP	protein homolog model	n/a	efflux pump conferring antibiotic resistance, gene altering cell wall charge conferring antibiotic resistance, gene modulating antibiotic efflux, macrolide resistance gene, polymyxin resistance gene	452.595
St27_00343 cAMP-activated global transcriptional regulator CRP	Strict	1e-110	5.5756e-159	CRP	0.9952380952380953	ARO:3000518	CRP	protein homolog model	n/a	beta-lactam resistance gene, efflux pump conferring antibiotic resistance, fluoroquinolone resistance gene, gene modulating antibiotic efflux, macrolide resistance gene	434.491
St27_04273 Multidrug resistance protein MdtL	Strict	1e-170	0.0	mdtL	0.9948849104859335	ARO:3001215	mdtL	protein homolog model	n/a	efflux pump conferring antibiotic resistance	770.77
St27_02515 Multidrug resistance protein MdtN	Strict	1e-170	0.0	mdtN	0.9941690962099126	ARO:3003548, ARO:3003548	mdtN	protein homolog model	n/a	efflux pump conferring antibiotic resistance	683.715, 683.715
St27_00008 Sensor protein EvgS precursor	Strict	1e-140	0.0	evgS	0.9941520467836257	ARO:3000833	evgS	protein homolog model	n/a	beta-lactam resistance gene, efflux pump conferring antibiotic resistance, fluoroquinolone resistance gene, gene modulating antibiotic efflux, macrolide resistance gene, tetracycline resistance gene	2474.89
St27_00005 putative multidrug resistance protein EmrY	Strict	1e-180	0.0	emrY	0.994140625	ARO:3000254, ARO:3000074	emrY, emrB	protein homolog model	n/a	efflux pump conferring antibiotic resistance, fluoroquinolone resistance gene, tetracycline resistance gene	1018.45, 621.313
St27_02400 Signal transduction histidine-protein kinase BaeS	Strict	1e-130	0.0	baeS	0.9935760171306209	ARO:3003067, ARO:3000829	smeS, baeS	protein homolog model	n/a	aminocoumarin resistance gene, aminoglycoside resistance gene, beta-lactam resistance gene, efflux pump conferring antibiotic resistance, fluoroquinolone resistance gene, gene modulating antibiotic efflux	335.109, 946.036
St27_01878 Multidrug resistance protein MdtK	Strict	1e-180	0.0	mdtK	0.9934354485776805	ARO:3000753, ARO:3001327	mdtK, abeM	protein homolog model	n/a	efflux pump conferring antibiotic resistance, fluoroquinolone resistance gene	297.745, 907.516
St27_03898 Multidrug resistance protein MdtE precursor	Strict	1e-120	0.0	mdtE	0.9933993399339934	ARO:3000795	mdtE	protein homolog model	n/a	beta-lactam resistance gene, efflux pump conferring antibiotic resistance, fluoroquinolone resistance gene, macrolide resistance gene	613.224
St27_03915 Multidrug resistance protein MdtF	Strict	1e-200	0.0	amrB	0.9927953890489913	ARO:3002983, ARO:3003052, ARO:3000781, ARO:3000216, ARO:3003699, ARO:3003033, ARO:3003056, ARO:3000796, ARO:3000775, ARO:3000378, ARO:3000811, ARO:3000491, ARO:3000801, ARO:3000801, ARO:3000790, ARO:3000502	mtrD, acrD, mexY, mdsB, smeE, smeB, amrB, mexQ, acrB, acrF, mdtF, adeB, mexD, mexB, adeJ	protein homolog model	n/a	aminocoumarin resistance gene, aminoglycoside resistance gene, beta-lactam resistance gene, chloramphenicol resistance gene, efflux pump conferring antibiotic resistance, fluoroquinolone resistance gene, lincosamide resistance gene, macrolide resistance gene, polymyxin resistance gene, rifampin resistance gene, tetracycline resistance gene, trimethoprim resistance gene	656.366, 659.833, 784.252, 1025.77, 431.409, 652.129, 834.328, 1402.11, 608.601, 846.655, 656.366, 813.142, 588.571, 650.203, 470.7, 996.112
St27_02612 Phosphoethanolamine transferase EptA	Strict	1e-150	0.0	PmrC	0.9926873857404022	ARO:3003576	PmrC	protein homolog model	n/a	gene altering cell wall charge conferring antibiotic resistance, polymyxin resistance gene	1130.55
St27_03082 Multidrug export protein EmrB	Strict	1e-180	0.0	emrY	0.9921875	ARO:3000254, ARO:3000074	emrY, emrB	protein homolog model	n/a	efflux pump conferring antibiotic resistance, fluoroquinolone resistance gene, tetracycline resistance gene	625.935, 1018.84
St27_02610 Sensor protein BasS	Strict	1e-100	0.0	PmrB	0.9917355371900827	ARO:3003583	PmrB	protein homolog model	n/a	gene altering cell wall charge conferring antibiotic resistance, polymyxin resistance gene	729.939
St27_02399 Transcriptional regulatory protein BaeR	Strict	1e-80	2.29882e-177	baeR	0.9916666666666667	ARO:3000828, ARO:3003066	smeR, baeR	protein homolog model	n/a	aminocoumarin resistance gene, aminoglycoside resistance gene, beta-lactam resistance gene, efflux pump conferring antibiotic resistance, fluoroquinolone resistance gene, gene modulating antibiotic efflux	483.411, 255.373
St27_02401 Putative multidrug resistance protein MdtD	Strict	1e-140	0.0	mdtD	0.9915074309978769	ARO:3001330	mdtD	protein homolog model	n/a	efflux pump conferring antibiotic resistance	923.309
St27_02402 Multidrug resistance protein MdtC	Strict	1e-140	0.0	mexN	0.9912195121951219	ARO:3003705, ARO:3003699, ARO:3000794, ARO:3000793	mexN, mdtC, mdtB, mexQ	protein homolog model	n/a	aminocoumarin resistance gene, efflux pump conferring antibiotic resistance	886.715, 399.053, 2045.01, 915.22
St27_02405 Multidrug resistance protein MdtA precursor	Strict	1e-150	6.48735e-164	mdtA	0.9911111111111112	ARO:3000792	mdtA	protein homolog model	n/a	aminocoumarin resistance gene, efflux pump conferring antibiotic resistance	455.677
St27_02611 Transcriptional regulatory protein BasR	Strict	1e-100	1.60703e-163	PmrA	0.990990990990991	ARO:3003582	PmrA	protein homolog model	n/a	gene altering cell wall charge conferring antibiotic resistance, polymyxin resistance gene	446.817
St27_03085 Transcriptional repressor MprA	Strict	1e-70	1.10742e-129	emrR	0.9886363636363636	ARO:3000516	emrR	protein homolog model	n/a	efflux pump conferring antibiotic resistance, fluoroquinolone resistance gene, gene modulating antibiotic efflux	357.451
St27_02123 Bifunctional polymyxin resistance protein ArnA	Strict	1e-50	0.0	arnA	0.9883720930232558	ARO:3002985, ARO:3002985	arnA	protein homolog model	n/a	gene altering cell wall charge conferring antibiotic resistance, polymyxin resistance gene	1061.6, 716.842
St27_03471 Multiple antibiotic resistance protein MarR	Strict	1e-60	6.12334e-104	Escherichia coli marR mutant resulting in antibiotic resistance	0.9861111111111112	ARO:3003378, ARO:3003378	Escherichia coli marR mutant resulting in antibiotic resistance	protein variant model	Y137H, G103S	antibiotic resistant gene variant or mutant, beta-lactam resistance gene, chloramphenicol resistance gene, efflux pump conferring antibiotic resistance, fluoroquinolone resistance gene, gene modulating antibiotic efflux, rifampin resistance gene, tetracycline resistance gene	289.656, 289.656
St27_00006 putative multidrug resistance protein EmrK	Strict	1e-110	0.0	emrK	0.9857549857549858	ARO:3000206	emrK	protein homolog model	n/a	efflux pump conferring antibiotic resistance, tetracycline resistance gene	709.138
St27_01183 Multidrug transporter EmrE	Strict	1e-50	6.57398e-76	emrE	0.9818181818181818	ARO:3000264	emrE	protein homolog model	n/a	efflux pump conferring antibiotic resistance	216.083
St27_03911 HTH-type transcriptional regulator GadX	Strict	1e-150	0.0	gadX	0.9817518248175182	ARO:3000508	gadX	protein homolog model	n/a	beta-lactam resistance gene, efflux pump conferring antibiotic resistance, fluoroquinolone resistance gene, gene modulating antibiotic efflux, macrolide resistance gene	559.296
St27_02517 Multidrug resistance outer membrane protein MdtP precursor	Strict	1e-170	0.0	mdtP	0.9795081967213115	ARO:3003550, ARO:3003550, ARO:3003550	mdtP	protein homolog model	n/a	efflux pump conferring antibiotic resistance	975.311, 975.311, 975.311
St27_01852 UDP-glucose 6-dehydrogenase	Strict	1e-100	0.0	PmrE	0.9790940766550522	ARO:3003577	PmrE	protein homolog model	n/a	gene altering cell wall charge conferring antibiotic resistance, polymyxin resistance gene	581.252
St27_02516 Multidrug resistance protein MdtO	Strict	1e-170	0.0	mdtO	0.9765739385065886	ARO:3003549, ARO:3003549, ARO:3003549	mdtO	protein homolog model	n/a	efflux pump conferring antibiotic resistance	1367.44, 1367.44, 1367.44
St27_02037 Multidrug transporter MdfA	Strict	1e-170	0.0	mdfA	0.9609756097560975	ARO:3001328	mdfA	protein homolog model	n/a	efflux pump conferring antibiotic resistance	775.778
St27_01347 Multidrug efflux pump subunit AcrB	Strict	1e-200	0.0	mexD	0.9227836034318398	ARO:3000801, ARO:3002983, ARO:3000784, ARO:3000491, ARO:3000804, ARO:3003699, ARO:3000216, ARO:3003033, ARO:3003056, ARO:3000796, ARO:3003052, ARO:3000775, ARO:3000778, ARO:3000378, ARO:3000811, ARO:3000781, ARO:3000502, ARO:3000801, ARO:3000790, ARO:3003010	mtrD, adeB, mexY, mdsB, smeE, ceoB, smeB, amrB, mexQ, acrB, adeG, acrF, mdtF, acrD, mexF, mexD, mexB, cmeB, adeJ	protein homolog model	n/a	aminocoumarin resistance gene, aminoglycoside resistance gene, beta-lactam resistance gene, chloramphenicol resistance gene, efflux pump conferring antibiotic resistance, fluoroquinolone resistance gene, lincosamide resistance gene, macrolide resistance gene, polymyxin resistance gene, rifampin resistance gene, tetracycline resistance gene, trimethoprim resistance gene	948.347, 1065.83, 794.267, 1407.51, 734.947, 701.434, 1954.49, 966.452, 1336.24, 1494.17, 1080.47, 980.704, 716.457, 1507.66, 998.423, 1230.7, 1640.17, 1008.44, 764.607, 743.806
St27_01501 Multidrug resistance protein D	Strict	1e-130	0.0	emrD	0.8807106598984772	ARO:3000309	emrD	protein homolog model	n/a	efflux pump conferring antibiotic resistance	603.594
St27_01348 Multidrug efflux pump subunit AcrA precursor	Strict	1e-120	0.0	acrE	0.8614609571788413	ARO:3003055, ARO:3000800, ARO:3000780, ARO:3000774, ARO:3000810, ARO:3000377, ARO:3000499, ARO:3003051, ARO:3000207, ARO:3000795	mtrC, smeD, smeA, adeI, acrA, adeA, mdtE, acrE, mexC, mexA	protein homolog model	n/a	aminocoumarin resistance gene, aminoglycoside resistance gene, beta-lactam resistance gene, chloramphenicol resistance gene, efflux pump conferring antibiotic resistance, fluoroquinolone resistance gene, lincosamide resistance gene, macrolide resistance gene, polymyxin resistance gene, rifampin resistance gene, tetracycline resistance gene, trimethoprim resistance gene	355.14, 331.643, 328.176, 255.758, 283.878, 404.445, 510.375, 297.745, 646.736, 404.831
St27_01303 Right origin-binding protein	Strict	1e-160	0.0	robA	0.8269896193771626	ARO:3000825	robA	protein homolog model	n/a	beta-lactam resistance gene, chloramphenicol resistance gene, efflux pump conferring antibiotic resistance, fluoroquinolone resistance gene, gene modulating antibiotic efflux, rifampin resistance gene, tetracycline resistance gene	509.99
St27_01349 HTH-type transcriptional regulator AcrR	Strict	1e-70	2.51933e-131	Klebsiella pneumoniae acrR mutant resulting in high level antibiotic resistance	0.8056872037914692	ARO:3003373, ARO:3003373	Klebsiella pneumoniae acrR mutant resulting in high level antibiotic resistance	protein variant model	V165I, Y114F	antibiotic resistant gene variant or mutant, beta-lactam resistance gene, chloramphenicol resistance gene, efflux pump conferring antibiotic resistance, fluoroquinolone resistance gene, gene modulating antibiotic efflux, rifampin resistance gene, tetracycline resistance gene	364.77, 364.77
St27_03808 Beta-lactamase precursor	Strict	1e-150	0.0	ACT-7	0.7710526315789473	ARO:3001830, ARO:3002136, ARO:3002079, ARO:3002028, ARO:3002175, ARO:3002177, ARO:3002061, ARO:3002167, ARO:3002111, ARO:3002033, ARO:3001825, ARO:3002015, ARO:3002125, ARO:3002048, ARO:3002064, ARO:3002051, ARO:3002072, ARO:3002042, ARO:3002083, ARO:3002082, ARO:3003721, ARO:3002046, ARO:3002067, ARO:3002492, ARO:3002106, ARO:3002031, ARO:3002150, ARO:3001840, ARO:3002122, ARO:3002066, ARO:30021…	LRA-18, MIR-11, CMY-99, CMY-98, CMY-93, CMY-90, CMY-95, CMY-94, CMY-13, DHA-22, CMY-17, CMY-16, CMY-15, CMY-14, DHA-3, DHA-2, DHA-1, CMY-18, DHA-7, DHA-6, DHA-5, ACT-6, ACT-7, ACT-4, ACT-5, ACT-2, ACT-3, ACT-1, ACT-9, MIR-8, MIR-9, MIR-2, MIR-3, MIR-1, MIR-6, MIR-4, MIR-5, CMY-66, CMY-67, CMY-64, DHA-18, CMY-62, CMY-63, CMY-60, CMY-61, DHA-13, DHA-12, DHA-10, DHA-17, DHA-16, CMY-68, CMY-69, CMY-1…	protein homolog model	n/a	antibiotic inactivation enzyme, beta-lactam resistance gene	557.37, 437.958, 609.757, 605.905, 576.244, 574.704, 610.142, 573.933, 598.971, 605.134, 574.704, 603.594, 610.912, 605.905, 610.142, 605.905, 604.749, 607.446, 608.216, 604.749, 607.446, 608.986, 607.06, 315.079, 606.675, 608.601, 441.81, 564.688, 605.52, 605.52, 609.372, 603.979, 609.757, 611.298, 575.474, 438.728, 600.897, 574.318, 557.37, 605.134, 574.318, 608.601, 440.654, 444.121, 561.607, …
St27_01363 Inner membrane protein YbaL	Strict	1e-180	0.0	rosB	0.7427007299270073	ARO:3003049	rosB	protein homolog model	n/a	polymyxin resistance gene	786.949
St27_01364 Fosmidomycin resistance protein	Strict	1e-180	0.0	rosA	0.7086419753086419	ARO:3003048	rosA	protein homolog model	n/a	efflux pump conferring antibiotic resistance, polymyxin resistance gene	513.457
St27_02385 DNA-directed RNA polymerase subunit beta	Strict	1e-100	0.0	Mycobacterium tuberculosis rpoB mutants conferring resistance to rifampicin	0.5827814569536424	ARO:3003283	Mycobacterium tuberculosis rpoB mutants conferring resistance to rifampicin	protein variant model	T433S	antibiotic resistant gene variant or mutant, rifampin resistance gene	707.212
St27_01248 Catalase-peroxidase	Strict	1e-100	0.0	Mycobacterium tuberculosis katG mutations conferring resistance to isoniazid	0.5651577503429356	ARO:3003392, ARO:3003392, ARO:3003392, ARO:3003392	Mycobacterium tuberculosis katG mutations conferring resistance to isoniazid	protein variant model	P241P, Q224E, Y337F, A243S	antibiotic resistant gene variant or mutant, isoniazid resistance gene	756.903, 756.903, 756.903, 756.903
St27_01530 DNA gyrase subunit B	Strict	1e-150	0.0	Staphylococcus aureus gyrB conferring resistance to aminocoumarin	0.5557553956834532	ARO:3003301	Staphylococcus aureus gyrB conferring resistance to aminocoumarin	protein variant model	D89G	aminocoumarin resistance gene, antibiotic resistant gene variant or mutant	575.474
St27_02361 Macrolide export ATP-binding/permease protein MacB	Strict	1e-60	0.0	macB	0.5138888888888888	ARO:3000535	macB	protein homolog model	n/a	efflux pump conferring antibiotic resistance, macrolide resistance gene	652.129
St27_03822 D-alanine--D-alanine ligase A	Strict	1e-80	2.72327e-88	vanG	0.3949579831932773	ARO:3002909, ARO:3002910	vanL, vanG	protein homolog model	n/a	antibiotic resistance gene cluster, cassette, or operon, gene conferring antibiotic resistance via molecular bypass, glycopeptide resistance gene	266.544, 258.455
St27_02362 Macrolide export protein MacA	Strict	1e-50	6.30343e-59	macA	0.36079545454545453	ARO:3000533	macA	protein homolog model	n/a	efflux pump conferring antibiotic resistance, macrolide resistance gene	192.586
St27_03622 DNA gyrase subunit A	Strict	1e-30	2.09796e-129	Pseudomonas aeruginosa gyrA and parC conferring resistance to fluoroquinolone	0.3533246414602347	ARO:3003702	Pseudomonas aeruginosa gyrA and parC conferring resistance to fluoroquinolone	protein variant model	S87L		402.905
